# Supplementary material for: Prognostic Value of Exportin-7 and Its Association with KRAS Status and Autophagy Markers in Small Intestinal Adenocarcinoma
Source: Life (Basel). 2026 Jul 19;16(7):1193. doi: 10.3390/life16071193 (PMC13412204; doi:10.3390/life16071193)
Supplement: Supplementary file 1 [file life-16-01193-s001.zip]

Archive with 1 entries (1 files):
- life-4427898-supplementary.pdf
